# Supplementary material for: Investigating sex differences in T regulatory cells from cisgender and transgender healthy individuals and patients with autoimmune inflammatory disease: a cross-sectional study
Source: Lancet Rheumatol. 2022 Aug 31;4(10):e710–24. doi: 10.1016/S2665-9913(22)00198-9 (PMC9633330; doi:10.1016/S2665-9913(22)00198-9)
Supplement: Supplementary appendix 2 [file mmc2.xlsx]

## Sheet: Sheet1
Cis-Men vs Cis-Women	log2FoldChange	pvalue		Trans-Men vs Cis-Women	log2FoldChange	pvalue		Trans-Women vs Cis-Men	log2FoldChange	pvalue		Trans-Men vs Trans-Women	log2FoldChange	pvalue		JSLE-Cis-Men vs JSLE-Cis-Women	log2FoldChange	pvalue
DDX3Y	-9.681	4.62447e-155		TLR5	1.351	1.51358e-09		MTRNR2L1	6.412	4.35235e-07		BCORP1	8.115	1.51352e-33		XIST	9.106	1.9603e-138
RPS4Y1	-9.29	1.26813e-149		HCP5	5.613	4.7383e-06		IRS2	-0.9	9.07351e-06		TXLNGY	8.147	9.06693e-27		DDX3Y	-9.66	4.51956e-131
XIST	9.904	8.60051e-141		SLC25A29	-3.417	5.6118e-05		CXCR4	-0.985	3.14786e-05		PPP1R2P9	-5.996	2.13878e-26		KDM5D	-9.882	6.45366e-108
KDM5D	-9.45	7.22801e-118		ADARB2	-3.4	6.84622e-05		DDIT3	-0.938	3.28035e-05		RPS4Y1	7.924	1.03987e-20		RPS4Y1	-10.405	6.96348e-101
UTY	-9.112	4.72985e-88		MBOAT1	-1.087	0.000211793		SOCS2	1.177	3.53439e-05		USP9Y	7.871	2.80944e-19		TXLNGY	-8.817	7.12787e-73
TTTY15	-9.614	3.55259e-77		CTSL	1.797	0.000221306		PAX8-AS1	1.3	4.64062e-05		TTTY15	8.149	4.92514e-19		TTTY15	-9.758	2.87197e-67
TXLNGY	-9.358	5.28199e-65		TCF19	4.817	0.000234167		RNVU1-15	-0.832	4.82622e-05		XIST	-7.874	2.4844e-18		USP9Y	-10.001	4.03656e-56
USP9Y	-9.949	7.5981e-56		HLA-DQA1	-2.251	0.00029099		CD69	-0.918	5.28147e-05		DDX3Y	7.912	5.46214e-18		UTY	-10.455	6.31703e-54
PRKY	-9.479	2.28674e-50		UTS2	-1.69	0.000445163		IER5	-1.119	5.41252e-05		UTY	7.718	1.03401e-17		EIF1AY	-9.774	3.29927e-39
EIF1AY	-10.123	8.5424e-34		TEKT4P2	2.95	0.000513541		RBM3	-0.617	5.70067e-05		TSIX	-6.168	2.84254e-16		PRKY	-10.808	7.05456e-34
ZFY	-10.409	1.28091e-28		LOC100190986	1.468	0.000551471		EIF1	-0.687	6.22353e-05		KDM5D	7.415	4.47052e-15		ZFY	-9.744	1.4934e-22
PPP1R2P9	8.174	3.47438e-22		SIRPG-AS1	1.413	0.000624238		NR4A2	-0.998	7.31235e-05		LINC00278	7.06	1.67283e-12		FMN1	5.355	1.28526e-20
BCORP1	-9.118	1.85035e-21		ROBO3	1.062	0.000722625		CCR5	1.724	7.37564e-05		NLGN4Y	6.607	2.76134e-11		BCORP1	-9.773	4.50145e-20
TSIX	8.038	6.07547e-16		POLR2C	-0.667	0.000755551		GABARAPL1	-0.775	7.56512e-05		TMSB4Y	5.324	1.25233e-10		PPP1R2P9	9.044	1.2477e-19
LINC00278	-6.81	1.26195e-11		LGSN	-3.571	0.00076727		SH2D3C	0.64	7.95087e-05		ZFY	7.683	2.33682e-10		TSIX	7.483	4.30632e-15
NLGN4Y	-7.063	1.72683e-11		HLA-B	1.151	0.000769309		DDIT4	-1.237	8.55438e-05		TTTY10	6.618	5.75159e-10		NLGN4Y	-8.429	1.03794e-14
TMSB4Y	-6.016	2.58309e-09		LOC101928994	2.87	0.000792999		CCR3	1.554	8.72577e-05		MAP7D2	-6.067	1.35549e-09		LINC00278	-7.261	4.94967e-11
JPX	0.947	3.22303e-07		NOD2	0.968	0.000866077		DLGAP5	1.249	9.8331e-05		PRKY	7.118	2.20796e-09		GPSM3	-6.6	1.32999e-10
FBLN5	1.502	2.16923e-06		ZBED2	-1.6	0.000869635		AVPI1	-1.248	0.000149358		EIF1AY	7.176	6.42685e-09		PLA2G4C	3.606	8.35314e-10
HECW2	3.934	7.41475e-06		GTF2H4	-5.137	0.000894628		ZNF101	-0.514	0.000150011		CD69	-1.045	2.92247e-07		DDX3X	0.908	1.53943e-08
ERCC6L	1.956	8.92933e-06		PILRB	2.333	0.000925312		ZNF483	-0.848	0.000152224		KDM5C	-1.239	7.37034e-07		TMSB4Y	-4.873	1.71281e-08
NKRF	0.8	1.83667e-05		AASS	0.907	0.00108519		CNTD1	-1.036	0.000157917		EIF1AX	-1.011	9.96416e-07		KDM5C	1.095	2.34815e-07
TTTY10	-5.108	2.46669e-05		HDAC11	1.112	0.00112553		FOSL2	-1.907	0.000170927		CXCL8	-3.175	1.42739e-06		HLA-DQB1	4.921	1.10117e-06
EIF1AX	0.897	3.05924e-05		TSPAN12	4.274	0.00113183		SLFN14	-1.454	0.00017552		SLC25A29	3.732	4.88339e-06		MAP7D2	4.602	2.32581e-06
DDX3X	0.762	5.34487e-05		KLRB1	-1.262	0.00127672		RGS2	-0.913	0.000187587		JPX	-0.85	7.82571e-06		CA5BP1	0.941	2.53625e-06
ZFX	0.669	0.000130104		AGRN	2.473	0.00128025		SGK1	-1.014	0.000195778		CPNE1	0.776	1.07968e-05		HLA-DRB5	5.324	2.93689e-06
MCOLN2	1.572	0.00014512		CD36	1.45	0.00130762		BEND3P3	1.568	0.000213044		MBOAT1	1.106	1.7432e-05		HBB	6.065	3.78376e-06
ESAM	-2.181	0.000294885		ANTXRL	1.559	0.00149213		GNLY	-0.99	0.000242163		SCARNA9L	-1.42	6.25503e-05		SCAMP5	4.456	3.81855e-06
ZRSR2	0.749	0.000301703		PILRA	1.677	0.00156266		DUSP10	-0.825	0.000251764		DRP2	5.614	6.44516e-05		SLC35A4	0.666	5.1761e-06
SMAD5	-1.021	0.000339867		MTUS1	-1.651	0.00185791		GZMB	-1.212	0.000338352		ZNF714	-0.93	9.78577e-05		ZNF821	-1.101	5.30601e-06
KDM6A	0.91	0.000540681		DTX1	1.221	0.00196432		CLK1	-0.515	0.000360065		SYDE2	-2.465	0.000110662		LTA	-6.564	5.92526e-06
SORCS3	-2.912	0.000646079		LINC00304	-2.438	0.00197417		CDKN1A	-1.332	0.000464304		ZRSR2	-0.765	0.000139831		ANGEL1	0.797	7.1899e-06
MAP7D2	2.081	0.00079506		ZP1	-1.752	0.00198728		INTS6-AS1	-0.677	0.000471596		KDM6A	-0.838	0.000147178		TYMS	-1.893	9.43924e-06
LOC389834	-2.041	0.000810659		SUSD4	0.882	0.00199301		LGR6	-2.096	0.000491708		PCSK6	-4.62	0.00019198		GEMIN4	0.794	1.3211e-05
CCR5	1.425	0.000835649		PTGDS	-1.868	0.00230511		MTCP1	-1.183	0.000521256		ADARB2	3.584	0.000207942		GPA33	0.963	1.40796e-05
EIF2S3	0.728	0.00086346		CA6	1.127	0.00234962		H3F3B	-0.628	0.000521737		HLA-DQA1	3.518	0.000242617		RNF5	-6.541	1.7842e-05
DTX1	-1.319	0.000968271		MUC16	-2.032	0.00254867		PTCH2	-0.76	0.000523253		GUCY1B2	3.63	0.000369838		MORN3	1.121	2.01628e-05
TIAM2	1.038	0.00106152		LINC01281	0.636	0.00257505		GRPEL1	-0.627	0.000533443		FCRL1	-1.505	0.000426333		GTF2H4	5.146	2.02557e-05
PRKX	0.583	0.00115888		TRIM46	0.976	0.00263853		RNVU1-14	-0.756	0.000542163		HCP5	-3.34	0.000462532		LINC00689	-5.579	2.04134e-05
CCDC144A	2.796	0.00142684		MIR6891	-2.848	0.00274978		SBDS	-0.632	0.000590116		PRKX-AS1	-1.989	0.000545956		HLA-DQA1	3.582	2.06215e-05
NR4A1	-1.53	0.00154134		PIPOX	2.106	0.00277242		TP53INP2	-1.598	0.00060302		HDHD1	-0.858	0.000563479		PLEKHF1	-2.591	2.13189e-05
FAM166A	-2.12	0.00175844		NUDT2	-0.777	0.0027966		ABI3	0.789	0.000603306		FCRL2	-1.672	0.000636193		ABTB1	0.644	3.11244e-05
ASB9	-2.016	0.00207		CST7	-0.837	0.00286088		MLEC	0.764	0.00060574		PSMB9	4.302	0.000682135		STAT6	0.82	3.91342e-05
MZF1-AS1	-0.728	0.00209895		CFAP58	-4.702	0.00292159		ESAM	-2.074	0.000622509		CXCR4	-0.769	0.000699896		MIR6723	10.183	4.00389e-05
WNK4	-2.254	0.00333219		RNF144A	0.979	0.00310305		FAM166A	-2.483	0.000643302		LLGL1	-1.816	0.000732816		LOC151174	-3.486	4.2899e-05
CFAP58	4.856	0.0034576		SYT6	-4.814	0.00316511		FANCI	0.672	0.000679649		LOC100507006	-0.855	0.000749416		CA5B	0.826	6.18808e-05
TCF19	-6.428	0.00386079		NR4A1	1.331	0.00318403		UGDH	0.623	0.000728856		IL21-AS1	3.047	0.000766879		ZFX	0.668	6.19411e-05
TRIM46	-0.872	0.00394255		TREML2	1.74	0.00325656		PER1	-1.643	0.000739215		FUT10	-0.989	0.000835974		HLA-DRB3	-6.41	9.00418e-05
CARD14	-0.806	0.00438224		EGR3	1.846	0.00331321		ZFAND2A	-0.588	0.000750116		EGR3	-2.294	0.000896909		SZRD1	0.633	9.29811e-05
BRCA2	0.702	0.0044483		GNLY	-1.318	0.00345486		FAM46C	-0.917	0.000831882		SPRY1	-1.05	0.00102403		MLLT4	-1.361	9.67377e-05
SH2D1B	-1.751	0.004592		RAD21-AS1	-2.973	0.00360476		SNHG15	-0.585	0.000837513		RNU11	-1.119	0.00112761		KIF11	-1.609	9.85818e-05
PNLDC1	-2.641	0.00479917		LONRF2	-3.279	0.0037451		GZMH	-1.543	0.000894566		AREG	-1.88	0.00118048		UBE2C	-1.892	9.92813e-05
SLC25A29	2.257	0.00480047		PECAM1	0.869	0.00391748		DRP2	4.668	0.000911424		ZBED2	1.394	0.00121277		SPRYD3	0.962	0.000107625
TXLNG	0.813	0.00482216		GZMB	-1.436	0.00428642		PARP9	0.45	0.000978053		RGS2	-0.883	0.00123827		TTTY10	-5.898	0.000107774
ESR1	-0.861	0.00485584		LTA	2.137	0.00437431		NR4A3	-1.593	0.000999343		EIF1AX-AS1	-2.18	0.00148692		BBS1	0.715	0.000126904
GYPE	-2.429	0.00512644		FNBP1L	0.865	0.00451225		SLC25A29	2.573	0.00101053		DDX43	1.464	0.00152078		EVADR	2.142	0.000129731
CLEC11A	-1.235	0.00513063		LOC101927257	1.394	0.00476324		FBLN5	1.06	0.00101775		B4GALT2	2.462	0.001694		POLDIP3	0.812	0.000136931
FAM19A2	-0.915	0.00515534		CPS1	-4.112	0.00478128		SAMD9L	0.625	0.00102062		DDIT4	-0.771	0.00169561		MED1	0.663	0.000169912
AFAP1	-0.871	0.00537379		PDE4A	-0.865	0.00482825		FBP1	-0.855	0.00108148		TMEM45B	-1.226	0.00195122		ORMDL3	0.828	0.00017035
MPZL2	-1.877	0.00635233		AOAH	1.043	0.00508851		CH25H	-3.618	0.00108422		ZFX	-0.615	0.00199815		PKIA-AS1	-1.335	0.000171177
TIMD4	0.818	0.00637351		OAS2	0.892	0.00510441		TNFAIP3	-0.891	0.00113898		NKRF	-0.675	0.00201601		DPH2	0.821	0.00018095
ADGRA3	-4.55	0.00661408		IL17RB	-1.467	0.00521227		KIAA1683	-1.28	0.00116874		TUBB1	-0.943	0.00225744		GANAB	0.716	0.000185677
FAM43A	-1.842	0.00665118		FAM118A	1.326	0.00534164		SETD7	-0.836	0.00119688		SYAP1	-0.505	0.00232151		PKIA	-1.484	0.000202399
TOP1P1	1.602	0.00667148		IL32	-0.679	0.00542404		LRRN3	1.466	0.00121944		INMT	1.984	0.00240086		METTL22	0.826	0.000205285
SAMD12	-1.135	0.00674257		KRT72	2.062	0.00555184		TAGLN	-0.967	0.00125317		RAP2A	0.724	0.00249666		HEATR6	0.64	0.00021351
IRS1	-1.491	0.00681256		LRRC37A	-1.579	0.00586248		CSRNP1	-1.254	0.00125678		GBP7	-1.829	0.00251577		ARFGAP2	0.555	0.000215826
KCNQ1OT1	-0.497	0.00685484		ANGEL1	0.626	0.00590372		FADS2	-3.47	0.00125922		MT2A	-0.984	0.00252355		SMC1A	0.657	0.000230022
GPANK1	-3.713	0.00694197		PRND	1.556	0.00590847		HMGB2	-0.545	0.00129118		ARHGEF39	1.141	0.00266046		DGCR2	0.911	0.000245119
CORIN	-3.588	0.00747772		ABCA10	-1.323	0.00646738		WDR41	0.905	0.00136957		CORO1C	0.622	0.00268575		WDR6	0.997	0.000258028
ZNF648	-4.424	0.00750256		SPATA2	-0.796	0.00650557		COCH	1.382	0.00140698		BIK	0.872	0.00271471		THNSL2	3.417	0.000271143
HDHD1	0.664	0.00769865		PLEKHA7	2.116	0.00661072		SYDE2	-2.019	0.00142342		AHRR	1.381	0.00285817		CSTF2T	0.706	0.000293303
ZSWIM4	-0.985	0.0078008		DAPK1	2.143	0.00714022		ANGPTL5	-3.709	0.00142356		CBX6	0.674	0.00292105		NUTM2B-AS1	-0.741	0.000307531
CXorf38	0.406	0.00790725		BMP1	1.516	0.00744554		RNU5E-1	-0.782	0.00153087		SCGB3A1	3.595	0.00293855		SEC24C	0.813	0.000337959
C9orf135	-7.766	0.00794619		FCRL5	2.555	0.00763395		FGFBP2	-1.943	0.0015567		PRKX	-0.609	0.0030021		PKD1L1	2.426	0.000349491
SYAP1	0.524	0.0080533		ANO8	-1.576	0.00801601		MYOM2	-2.502	0.00157334		GABARAPL1	-0.731	0.0030348		MZT2B	-1.24	0.000352829
LOC101928710	-1.106	0.00826302		NLRP3	1.327	0.00848258		ATF6B	-1.521	0.00159612		NR4A2	-0.996	0.00353436		ANKRD18A	-1.094	0.000356523
MC1R	-0.956	0.00903595		SLC35F3	3.207	0.00850022		RRAGD	-1.48	0.00160674		EPHB1	-2.302	0.0035688		CES2	0.718	0.000363779
ERAP2	-1.109	0.00908444		FXYD1	-0.868	0.00853497		GPRC5B	3.513	0.0016084		ABCG8	-2.466	0.00373442		FAM64A	-2.096	0.00038874
CATSPERG	1.099	0.00923038		LOC389834	1.783	0.00882058		PLK2	-1.299	0.00166296		PPBP	-1.31	0.00383241		CC2D2A	-0.954	0.000407603
PDGFB	-1.073	0.00945683		PLXNB1	1.593	0.00893223		DCAF12	0.664	0.00172847		SGK1	-1.035	0.00389123		TTC13	-0.716	0.000431636
SAR1B	0.495	0.00969264		HBB	-1.37	0.00907224		CISH	1.196	0.00173653		TCN1	-4.896	0.00391351		ITFG3	0.743	0.000440594
KLRB1	0.85	0.00990562		EPHB4	0.801	0.00913078		HECW2	2.432	0.00176882		DDX3X	-0.616	0.00398791		LOC284581	-7.324	0.000465762
				IRS1	1.273	0.00920344		KLF9	-0.704	0.00177456		GGT1	0.801	0.00413993		CAD	0.709	0.00048034
				KIAA1161	1.485	0.00920678		POLE2	1.07	0.00180313		GCNT4	-0.744	0.00424227		LTA4H	0.587	0.000495559
				CDK5R1	1.019	0.00940474		MIR29A	-3.848	0.00182182		FRG1JP	1.153	0.00430265		FAM50B	-1.824	0.000496795
				RASAL1	1.817	0.00963411		LCLAT1	0.907	0.00187335		SLFN14	-1.162	0.00431972		C1orf216	-1.179	0.000505337
				SETD9	1.106	0.00976018		CLP1	-0.762	0.00194485		CA5BP1	-0.616	0.00444328		RPAP1	0.895	0.000520969
				TCL1A	1.474	0.00980625		GCH1	0.582	0.00195405		CXCR5	-1.079	0.00457918		SLC1A1	-1.908	0.000533214
				ATP1B2	-2.852	0.00990324		ASTL	-1.716	0.00197905		ZNF483	-0.646	0.00458565		HACD1	-1.796	0.00054871
				ST7	-0.828	0.00994995		HIST1H3J	-1.155	0.00209346		ITGA1	4.339	0.0048056		ALAS2	3.423	0.00056588
				FLJ43315	2.882	0.00995627		INPP5B	0.544	0.0021034		PLCH1	4.087	0.00483347		HEMK1	0.75	0.000596452
								GLCE	0.605	0.00215727		SPESP1	2.804	0.00500483		HYKK	1.174	0.000598378
								GUCY1B2	2.875	0.00216056		CD200R1L	3.812	0.00513714		SEPHS2	-1.093	0.000633019
								SIAH2	-0.724	0.00224518		METTL21B	1.26	0.00528811		TRAK2	0.71	0.000635698
								DTX3L	0.56	0.00230296		LOC100130880	3.841	0.0053094		LMO4	-1.32	0.000647445
								BCORP1	0.859	0.00231567		LINC01281	-0.692	0.00540141		H2AFY2	-1.016	0.000691204
								ABHD3	0.588	0.0023188		RPS4X	-0.686	0.00590232		APH1A	0.76	0.000705951
								TIAM2	0.89	0.00237543		SCARNA5	-0.958	0.00618431		ASPM	-1.446	0.0007738
								RCL1	-0.586	0.00243336		DUSP7	0.642	0.00618612		SMC4	-0.777	0.000781619
								LPAR6	0.858	0.00247897		KCNJ14	-1.306	0.00624693		ZNF274	0.664	0.000790294
								NKG7	-1.033	0.0025314		CRYBB2	4.4	0.00644308		ACVR2B	-1.156	0.000851234
								CMTR2	0.899	0.00256728		INE1	-0.875	0.00644726		SEPT6	0.742	0.00087066
								HIST1H4A	-0.959	0.0025934		MUC16	1.773	0.00648107		PRKXP1	1.285	0.000884965
								ELF2	-0.449	0.00262228		CHGB	1.394	0.00658696		DCAF11	0.497	0.000888093
								ATG101	0.53	0.00262975		NOD2	-0.765	0.00659582		GNAI2	-0.544	0.000901811
								ADRB2	-1.085	0.00274869		NR4A1	-1.201	0.00676687		ZNF503-AS1	4.122	0.000907762
								TNFSF14	0.863	0.00280877		GFI1B	-3.801	0.00684249		SND1	0.485	0.000949312
								SNRPF	-0.432	0.00281318		IRS2	-0.622	0.00686449		ZNF324	1.095	0.000960748
								CDKN1B	-0.914	0.00281461		ACVR2B-AS1	-2.361	0.00688995		LBH	0.694	0.00101993
								ZFP36	-0.838	0.0028226		SPARC	-1.562	0.00703684		HIST1H2AM	-1.288	0.00102356
								HRH4	1.739	0.00284558		GNG11	-1.622	0.00742538		MPI	0.587	0.00103271
								CD83	-0.721	0.00291858		WIBG	0.545	0.00773819		CXXC1	0.446	0.00104337
								LGALS9C	-2.491	0.00295997		DOCK3	0.921	0.00791156		RPF2	0.676	0.00107602
								ZBTB16	-1.034	0.0029688		LINC01176	0.766	0.00803171		ZNRF1	-0.936	0.00109559
								SERTAD1	-1.166	0.00299097		KLRB1	0.929	0.00813752		ACTL10	-2.146	0.00110517
								SUPV3L1	-0.478	0.00330888		FAIM2	1.428	0.00816874		KIAA1324	0.566	0.0011064
								C1orf74	0.868	0.00336142		GLI1	-1.273	0.00851218		RASA4B	2.891	0.00110967
								FCRL6	-2.405	0.00336364		GOLGA6L5P	-4.009	0.00859637		CLTA	-1.304	0.00111545
								NR4A1	-1.395	0.00341676		USF1	2.116	0.00869909		TBCD	0.905	0.00117745
								SNORA48	-0.858	0.00351391		ZC4H2	-0.729	0.00870589		TTC12	0.894	0.00120473
								RPLP2	-0.584	0.003608		FAM179A	0.986	0.00879392		HLA-DRA	-3.614	0.00120521
								RNU5A-1	-0.595	0.00363698		C19orf18	-1.301	0.0088097		PUM1	0.563	0.00122512
								SIRPB1	-1.441	0.00364348		TSHR	0.987	0.00883556		JAKMIP1	-1.54	0.00123926
								OSM	-0.991	0.00366935		ARG1	-1.219	0.00898602		ZC3H11A	0.544	0.00127073
								CASP1P2	0.947	0.00374788		SNHG8	-0.563	0.00898675		YWHAH	-0.735	0.00128434
								SPATA3-AS1	2.97	0.0038046		ZNF595	-1.22	0.00899842		SLC5A6	0.832	0.00129486
								NUP43	0.642	0.00381747		LINC00470	3.982	0.00904697		C3orf58	-0.96	0.00129802
								HRASLS2	-1.896	0.00386116		RBM7	-0.446	0.00922388		ICA1	0.848	0.00131413
								JOSD1	-0.561	0.00396886		ZNF14	-0.623	0.00926969		MZT2A	-1.112	0.00132803
								LINGO4	3.696	0.00414999		HS3ST1	3.644	0.0094929		GATA3	-0.912	0.00136196
								KLRC3	-3.147	0.00415364		CCSER1	-2.668	0.00989663		ITGB2-AS1	0.804	0.00136397
								RNF2	0.613	0.00421513		STK3	-0.797	0.00998713		C12orf75	-1.109	0.0014398
								CDK2AP2	0.734	0.00434052						LINC00312	-1.697	0.00145152
								SNHG6	-0.504	0.00446781						ZNF649	1.028	0.00145436
								ZNF260	0.75	0.00447687						KRT1	-3.684	0.00146121
								LOC100129027	-3.855	0.00458522						SHCBP1	-1.642	0.00151762
								KANSL2	-0.537	0.00462384						BCL2L13	0.641	0.00155162
								CDR2	-0.591	0.00472722						CAMTA1	-0.618	0.00155246
								BTG2	-0.627	0.00488073						HIST1H1E	-1.546	0.00155418
								SNORD12C	-0.591	0.00492858						INSIG1	-1.081	0.00155543
								HIST1H4B	-0.932	0.00498105						ADAM19	-0.966	0.00165778
								ETNK1	0.812	0.00506222						CCDC71L	-0.846	0.00169784
								MAP7D2	-3.745	0.00507471						GTF3C2	0.804	0.00170327
								SUCLA2	0.584	0.00512388						NUP188	0.597	0.00171492
								RNVU1-8	-1.5	0.00515079						BTBD8	0.862	0.0017189
								ACVR2B-AS1	-2.295	0.0054816						ADCK4	0.636	0.0017225
								CYP3A5	0.62	0.00548559						P4HA2	-5.036	0.00173257
								EMILIN1	-2.759	0.00550463						ADA	-1.319	0.00175241
								TTC21A	-0.79	0.00557011						CRIP2	-1.776	0.00177622
								PRKX-AS1	-2.015	0.00557158						ST6GALNAC1	-2.523	0.00179658
								LOC100506071	1.984	0.00564868						DHCR24	0.823	0.00180867
								CYSLTR2	0.927	0.00582336						ZFYVE27	0.571	0.00181106
								FLJ10038	-0.724	0.00584204						EPS8L1	-2.743	0.00183197
								FAM126A	0.475	0.00588105						PKM	0.463	0.00190163
								TLR1	0.772	0.00596192						STBD1	-3.998	0.00190945
								ANKRD13D	0.502	0.00607732						TACO1	-1.265	0.00191013
								ADNP2	-0.527	0.00613854						C10orf128	-1.149	0.0019276
								CCDC144B	0.975	0.00617298						RAB5B	0.631	0.00204031
								AREG	-1.61	0.0061858						SRD5A3	-1.513	0.00209141
								STT3A	0.589	0.00630755						C2orf50	2.852	0.00212607
								SENCR	1.17	0.00636029						TTC39C-AS1	-1.233	0.00213847
								WDR19	0.614	0.00638058						NTHL1	-1.493	0.00214406
								LOC339807	-2.195	0.00640594						SEZ6	1.198	0.00215636
								ETV4	-1.853	0.00641091						STOM	0.632	0.00221405
								MZF1-AS1	-0.568	0.00642675						CDC42SE1	0.659	0.00222027
								LOC101928710	-1.527	0.00644303						HIST1H2AH	-1.73	0.00223296
								MTUS1	-1.327	0.00648467						BIVM	-0.923	0.00228479
								NCALD	0.778	0.00656812						CTH	1.191	0.00229983
								TRMT1L	0.719	0.00662877						TXNIP	1.032	0.00232064
								RAP2A	0.67	0.0067282						ABCE1	0.498	0.00237634
								SLC39A14	0.618	0.00674745						IQGAP3	-2.097	0.00239986
								COL6A1	-2.805	0.00678037						COL5A2	1.772	0.00242639
								TOR1A	0.52	0.00687709						ZNF212	-0.71	0.00242997
								TRNT1	0.472	0.00688816						ANP32A	0.416	0.00244829
								CD200R1	1.073	0.00690535						CLTB	-0.89	0.00246713
								PI4K2A	-0.553	0.0069953						ACO2	0.496	0.00250275
								ZFP36L2	-0.546	0.00700104						L3MBTL2	0.585	0.00251573
								LOC728989	-1.56	0.00717016						SGSH	0.894	0.00252127
								DCP1A	-0.415	0.00719891						NECAP2	0.489	0.00254271
								C2orf44	0.726	0.00721174						NCSTN	0.516	0.00255237
								TLE4	-0.437	0.00724448						TM9SF4	0.515	0.00259298
								STX7	0.616	0.00724661						NOLC1	0.495	0.00260711
								FSCN1	-1.882	0.00725209						ST3GAL1	0.448	0.00264156
								DUSP4	-0.937	0.00728945						HDHD1	0.752	0.00266983
								RPL19	-0.552	0.00732003						ZNF502	1.118	0.00274212
								SNORD50B	-0.823	0.00738661						ZNF544	0.597	0.00277014
								SIRPG-AS1	1.152	0.00767448						RAD51	-1.279	0.00282435
								NLRP2	2.881	0.0077081						SMCO4	-1.802	0.00286053
								GIMAP7	0.66	0.00778507						PIGT	0.456	0.00286527
								STAM	-0.499	0.00788059						WASH7P	1.696	0.00293057
								NEDD4L	0.845	0.00795083						ZNF160	0.489	0.00299004
								DUSP7	0.773	0.00799497						AARS	0.682	0.00299244
								BCL6	-0.649	0.00801596						RBM11	1.279	0.00299385
								FARSA	0.511	0.00811076						TESC	-2.03	0.00300591
								SBDSP1	-0.501	0.0082124						DDB1	0.519	0.00303312
								XAF1	0.502	0.00829594						PSAP	0.51	0.00304117
								FUT7	0.88	0.00833412						SNORA68	1.212	0.00308878
								SPRY1	-1.052	0.00847175						COTL1	-1.386	0.00309986
								CARD14	-0.808	0.00849174						HMGN3-AS1	-1.234	0.00314933
								TSPYL4	-0.554	0.00851867						PRSS8	4.026	0.00316394
								CD9	-0.907	0.00853393						TBC1D7	-0.745	0.00317232
								HIST1H2AE	-0.929	0.00854128						EZH2	-0.781	0.00324167
								SNHG8	-0.499	0.00864832						VPS39	0.518	0.00325553
								ZNF492	-1.076	0.00869131						LRRC37A6P	-3.925	0.00326111
								CELF2-AS1	-0.559	0.00873649						PAN2	0.652	0.00327622
								FAM64A	1.566	0.00875131						DLG1	-0.559	0.00332523
								FAM111B	0.79	0.00875717						MERTK	3.716	0.0033529
								UBXN2B	0.601	0.00876211						TAF6	0.594	0.00335969
								RPRM	-3.24	0.00876511						HYAL2	-2.301	0.00338071
								ZNF286B	0.842	0.0087759						UHRF1	-1.272	0.0033851
								C18orf54	0.84	0.00878766						EFTUD2	0.456	0.00339179
								CGRRF1	-0.431	0.00879525						ZNF136	0.696	0.00343383
								PRDX6	-0.456	0.0088003						RAB4A	-0.973	0.00345085
								RNU4-2	-0.867	0.00880241						SMAD7	-0.948	0.00346129
								TOR1B	0.656	0.00881044						SLC2A14	-3.145	0.00346719
								ZNF786	0.87	0.0088411						JPX	0.623	0.00366036
								SOX13	-2.983	0.00885659						RNF40	0.749	0.00366481
								PARVA	-2.028	0.00890316						FUT7	-1.655	0.00366766
								CFAP45	-1.258	0.00893897						HBA2	6.109	0.00372348
								PNMA3	0.967	0.00895864						SUN1	0.43	0.00373764
								CBR1	0.659	0.00897766						PSD4	0.716	0.00379436
								ID1	-1.456	0.00908351						ANKRD55	0.975	0.0038235
								SNX1	0.529	0.00908708						BHLHE40-AS1	-1.221	0.0038315
								TMEM119	-2.898	0.00922445						MSN	0.545	0.00394209
								CAPZA1	0.455	0.00925704						RNF135	-1.205	0.00400838
								LINC01355	1.154	0.00932634						PLOD1	0.887	0.00404366
								SMAD9	0.954	0.00947512						KANSL1	-4.017	0.00413156
								TCP11L2	-0.407	0.00960356						SELL	0.587	0.00417086
								ZNF442	-1.068	0.00962412						TTC27	0.53	0.00419897
								SNHG3	-0.507	0.00980755						KBTBD4	0.734	0.00424231
								HCCS	0.578	0.00985203						LOC100507577	-0.747	0.00427447
								CASP2	0.561	0.00986576						MGC57346	-4.885	0.00428626
								SNORA45A	-0.911	0.00987791						CCR10	-1.622	0.00431647
								S1PR2	0.524	0.00994662						ZDHHC21	-0.742	0.00433113
								COL5A3	1.508	0.00996443						ASB9	-2.228	0.00439084
																H2AFY	-0.64	0.00444471
																TAGLN2	0.72	0.00445312
																RGCC	-0.83	0.00446198
																LOC401585	-1.401	0.00451119
																SFXN5	1.039	0.00459159
																SPG21	-0.866	0.00461156
																MAGED2	0.464	0.0046536
																PBX4	-1.088	0.00471964
																SLC17A9	1.08	0.00472558
																MCM9	-0.496	0.00475602
																AHRR	-2.419	0.00478023
																NAP1L3	-1.038	0.00478296
																PCNP	0.497	0.00479951
																NKRF	0.63	0.00483546
																BMPR1B	-1.721	0.00483937
																SUV39H1	0.726	0.00490683
																LOC283922	0.86	0.00491637
																ODF2	0.54	0.00496022
																CCDC137	-0.855	0.00500119
																FBRSL1	-0.675	0.00501571
																RAB33A	-1.187	0.00502479
																ZNF527	0.782	0.00502491
																ERI1	-0.875	0.00510563
																MADD	0.543	0.00512513
																OAT	0.648	0.00515805
																GPR68	-0.959	0.00517825
																FADS1	-1.593	0.00519777
																FAM13A	0.996	0.00521257
																CCNA2	-1.122	0.00522892
																PPM1M	-0.761	0.00526667
																CUL4A	-0.458	0.00528941
																RAB36	1.745	0.0052901
																NHLRC2	-0.861	0.0053129
																LINC00963	-0.817	0.00531975
																KIF14	-1.798	0.00533399
																FAM129B	1.213	0.00538676
																ANXA6	0.486	0.00541533
																VNN1	3.444	0.00549726
																CYTH4	0.48	0.00556253
																MCUR1	-1.042	0.00562345
																HS1BP3	1.214	0.00564828
																UBA7	0.635	0.00570538
																CNGB3	4.175	0.00573344
																UBR2	-0.417	0.00573746
																NOL6	0.884	0.0057474
																PKDREJ	-4.387	0.00577074
																WDR48	0.578	0.00578059
																SPTLC1	0.464	0.00582766
																WAC	0.478	0.00588124
																LOC101927692	-1.542	0.0059
																MXD3	-1.119	0.00590504
																CC2D1B	0.537	0.00593034
																ASF1B	-1.211	0.00596895
																ENSA	0.641	0.0059823
																RNF185	0.619	0.00601869
																POU5F1P4	-1.429	0.00605184
																NSMCE4A	-1.066	0.00605448
																LRRC37A4P	-4.803	0.00610309
																TROAP	-1.453	0.00610966
																HOXB2	-1.755	0.00612319
																CCT3	0.483	0.00613429
																MIR378I	1.13	0.00613723
																C19orf43	-0.89	0.00614502
																EIF4A2	0.502	0.00618603
																CSDE1	0.52	0.00625507
																CDKN2A	-2.13	0.00629256
																PPP1R12C	-1.27	0.00629355
																GGH	-0.957	0.00634922
																IL2RB	0.96	0.00635537
																DUSP16	0.683	0.00639969
																SLC37A4	0.765	0.00646545
																PYCR1	2.027	0.00647185
																TUSC3	-4.234	0.00649165
																PARG	-0.518	0.00661537
																LRRFIP1	-0.723	0.00668613
																NIPAL2	-1.068	0.00668871
																CCDC134	0.891	0.00669423
																KIAA1614	-3.008	0.00670004
																TESK1	-0.779	0.00671066
																ALG2	-1.031	0.00675101
																SIN3A	0.461	0.00675192
																TSPAN14	0.624	0.00682092
																KIAA1429	0.49	0.00688531
																SLC2A12	0.857	0.00693294
																PRKCDBP	-2.255	0.0069537
																HIST1H1D	-1.04	0.00697854
																SGSM3	0.618	0.00698306
																ZNF629	1.503	0.00703257
																NUDCD3	0.499	0.00706357
																DDX5	0.481	0.00708459
																VCL	0.5	0.00709067
																IKBIP	-1.081	0.00710684
																EMC8	-1.087	0.00711236
																SPATA32	2.039	0.00713522
																TOMM40L	0.626	0.00714512
																WDR60	-0.703	0.00717103
																TSC22D1-AS1	-1.606	0.00720011
																KIAA1279	-1.059	0.00720851
																GCNT4	1.418	0.00725501
																ROR1	-4.342	0.00737505
																INPP4B	0.433	0.00747479
																C5orf24	-0.642	0.00749861
																LAYN	-0.843	0.00750598
																CBR3	-1.395	0.00754435
																PRUNE2	-2.085	0.00757214
																CD70	-0.903	0.0075938
																PGAP3	0.691	0.00760401
																SPRYD4	0.725	0.00764068
																VSIG2	-2.571	0.00765948
																GFI1B	4.579	0.00766437
																NSUN5	0.422	0.00768239
																HNRNPLL	-0.969	0.00770837
																TGOLN2	0.43	0.00778637
																ZBTB46	-0.808	0.00779206
																TBC1D15	0.453	0.00781557
																GRN	0.571	0.00782177
																ZRSR2	0.463	0.00782484
																LDOC1	-1.734	0.00788474
																MYBBP1A	0.981	0.00794332
																ZAK	-1.528	0.00797794
																IPO4	0.704	0.00799382
																TMEM121	-2.289	0.00814492
																MCF2L2	-0.692	0.00825653
																POLB	0.569	0.00829418
																SLC38A1	0.489	0.00830263
																TIGIT	0.591	0.00834987
																LRRC8D	0.534	0.00837723
																TPM4	-0.833	0.00839179
																HPCAL4	0.906	0.0084175
																DNTTIP1	-0.81	0.00846591
																ZNF844	1.428	0.00859348
																TMEM176B	2.672	0.00867134
																ADD3	0.36	0.00869432
																MB21D1	-1.374	0.00874055
																KIF3A	-0.925	0.00879659
																ZC3H6	-0.666	0.00879664
																TAGAP	0.487	0.00880653
																DDX31	0.792	0.00881581
																STK16	0.666	0.00885171
																RGS16	0.673	0.00886962
																SFI1	0.573	0.00887456
																RHOH	0.584	0.00889209
																DCTN1	0.643	0.00891035
																PRRC1	0.491	0.00895597
																SPATA7	-0.753	0.00899097
																C6orf163	-1.012	0.00902408
																GGA3	0.878	0.00904289
																REP15	-3.63	0.0090819
																SLC7A5P2	-0.858	0.00912211
																ACLY	0.52	0.0091504
																SNPH	0.859	0.00915072
																IL4R	0.558	0.00921339
																FAM207A	-1.707	0.00929938
																PXDN	4.933	0.00930291
																ARHGEF3	0.644	0.00930892
																TULP3	0.663	0.00939926
																GINS2	-0.856	0.00940993
																SMYD5	0.589	0.009456
																PDXDC2P	-0.556	0.00946203
																BUB1B	-1.505	0.00948116
																HYAL4	-4.395	0.00949898
																USP11	0.449	0.00954084
																KCTD16	3.884	0.00954227
																PEX19	0.39	0.00963092
																CDK20	0.88	0.00964181
																ODF3B	-1.898	0.00973027
																KIAA0930	-0.74	0.00975049
																AAR2	0.503	0.00976642
																CPE	2.475	0.00981851
																HELLS	-0.652	0.00988969
																CRELD1	0.548	0.00989825
																TBC1D13	0.709	0.00991168
																EIF1AX	0.661	0.00993629
																LOC101928731	-1.173	0.00995892
																MIS18BP1	-0.523	0.00998762
																TRIP13	-1.347	0.00999329
